# Supplementary material for: Efficacy of Forsythia suspensa (Thunb.) Vahl on mouse and rat models of inflammation-related diseases: a meta-analysis
Source: Front Pharmacol. 2024 Mar 4;15:1288584. doi: 10.3389/fphar.2024.1288584 (PMC10946063; doi:10.3389/fphar.2024.1288584)
Supplement: Supplementary file 1 [file DataSheet1.zip]

Archive with 9 entries (8 files):
- Data Sheet 1/Data Sheet 1.pdf
- Data Sheet 1/This meta-analysis included research articles written in Chinese and we packed all these Chinese publications as the supplementary file/
- Data Sheet 1/This meta-analysis included research articles written in Chinese and we packed all these Chinese publications as the supplementary file/Bi 2021.caj
- Data Sheet 1/This meta-analysis included research articles written in Chinese and we packed all these Chinese publications as the supplementary file/Fan et al 2013.pdf
- Data Sheet 1/This meta-analysis included research articles written in Chinese and we packed all these Chinese publications as the supplementary file/Feng et al 2018.pdf
- Data Sheet 1/This meta-analysis included research articles written in Chinese and we packed all these Chinese publications as the supplementary file/Fu 2007.caj
- Data Sheet 1/This meta-analysis included research articles written in Chinese and we packed all these Chinese publications as the supplementary file/Liu 2021.pdf
- Data Sheet 1/This meta-analysis included research articles written in Chinese and we packed all these Chinese publications as the supplementary file/Xia et al 2016.pdf
- Data Sheet 1/This meta-analysis included research articles written in Chinese and we packed all these Chinese publications as the supplementary file/Zhang et al 2022.pdf
